# Supplementary material for: Comparative Analysis of Eight Mitogenomes of Bark Beetles and Their Phylogenetic Implications
Source: Insects. 2021 Oct 18;12(10):949. doi: 10.3390/insects12100949 (PMC8538572; doi:10.3390/insects12100949)
Supplement: Supplementary file 1 [file insects-12-00949-s001.zip]

Archive with 1 entries (1 files):
- insects-1395895-supplementary.pdf
